# Supplementary material for: Coagulative safety of epidural catheters after major upper gastrointestinal surgery: advanced and routine coagulation analysis in 38 patients
Source: Perioper Med (Lond). 2016 Oct 18;5:28. doi: 10.1186/s13741-016-0053-0 (PMC5067910; doi:10.1186/s13741-016-0053-0)
Supplement: Additional file 5: — Raw data with explanation of field codes in first lines. (TXT 18 kb) [file 13741_2016_53_MOESM5_ESM.txt]

Raw data from Thomas, Rein, Strandberg, Sch�tt 2016.																																																																																																															
Key: Prov1=preoperative results. Prov2=postoperative results. PEROP=perioperative haemorrhage. HB6tPOSTOP=blood haemoglobin 6 hours postoperatively. HB24tPOSTOP=blood haemoglobin 24 hours postoperatively. KlexaneDOS = last dose of enoxaparin in mg. PostopANTIBIOTIKA=whether postoperative antibiotics were given (1=yes, 0=no). PostopINF=whether the patient had a clinical postoperative infection (1=yes, 0=no).  TPK=platelet count. FIB=Fibrinogen. PIVKA1=first PIVKA value, PIVKA2=second PIVKA value. PIVKAM=mean PIVKA value, which is the value used in our statistics.																																																																																																															
																																																																																																															
PatNr	Diagnos	Alb	Daystowithdrawal	Lengthofop	Prov1extemCT	Prov1extemCFT	Prov1extemAA	Prov1extemMCF	Prov1extemLI60	Prov1fibtemCT	Prov1fibtemCFT	Prov1fibtemAA	Prov1fibtemMCF	Prov1fibtemLI60	Prov1intemCT	Prov1intemCFT	Prov1intemAA	Prov1intemMCF	Prov1intemLI60	Prov1heptemCT	Prov1heptemCFT	Prov1heptemAA	Prov1heptemMCF	Prov1heptemLI60	Prov1multiplateADP	Prov1multiplateCOL	Prov1multiplateTRAP	Prov1multiplateASPI	Prov1rutinBIL	Prov1rutinCRP	Prov1rutinCA	Prov1rutinALP	Prov1rutinKREA	Prov1rutinPaO2	Prov1rutinPH	Prov1rutinTPK	Prov1rutinHB	Prov1rutinBE	Prov1rutinGT	PEROPbloedning	HB6tPOSTOP	HB24tPOSTOP	KlexaneDOS	PostopANTIBIOTIKA	PostopINF	Prov2extemCT	Prov2extemCFT	Prov2extemAA	Prov2extemMCF	Prov2extemLI60	Prov2fibtemCT	Prov2fibtemCFT	Prov2fibtemAA	Prov2fibtemMCF	Prov2fibtemLI60	Prov2intemCT	Prov2intemCFT	Prov2intemAA	Prov2intemMCF	Prov2intemLI60	Prov2heptemCT	Prov2heptemCFT	Prov2heptemAA	Prov2heptemMCF	Prov2heptemLI60	Prov2multiplateADP	Prov2multiplateCOL	Prov2multiplateTRAP	Prov2multiplateASPI	Prov2rutinBIL	Prov2rutinCRP	Prov2rutinCA	Prov2rutinALP	Prov2rutinKREA	Prov2rutinPaO2	Prov2rutinPH	Prov2rutinTPK	Prov2rutinHB	Prov2rutinBE	Prov2rutinPcvO2	Prov2rutinGT	F2preop	F2postop	F7preop	F7postop	F10preop	F10postop	DDpreop	DDpostop	FIBpreop	FIBpostop	F13preop	F13postop	F12preop	F12postop	F11preop	F11postop	F9preop	F9postop	PIVKA1preop	PIVKA2preop	PIVKAMpreop	PIVKA1postop	PIVKA2postop	PIVKAMpostop	Prov1rutinPK	Prov1rutinAPTT	Prov2rutinPK	Prov2rutinAPTT	PatAge	PatSex
1	Stomachca	40	11,13194444	15	46	117	67	56	85	51	NA	56	11	100	161	84	74	60	94	188	79	75	60	92	63	66	112	82	7	0,76	1,23	1,2	96	9,9	7,43	229	116	0,9	2,3	1000	95	97	40	1	0	23	66	79	71	81	36	63	78	43	86	178	37	82	74	94	184	46	81	71	94	114	131	150	130	NA	NA	1,16	NA	NA	NA	7,41	NA	97	2,3	4,7	NA	1,221	0,96	1,25	0,946	0,862	0,773	0,212	5,71	3,34	5,68	1,932	0,883	0,81	0,541	1,058	1,14	1,285	1,994	9,5	7,3	8,4	17,8	19,5	18,6	1	26	1,2	30	62	M
2	Stomachca	34	6,118055556	8,5	46	92	74	63	NA	47	3687	69	20	100	290	97	70	61	NA	357	106	69	59	NA	63	64	115	81	21	2,3	1,12	1,5	67	52,3	7,55	224	140	2,6	1,1	600	135	116	40	0	0	43	49	80	76	93	35	65	80	37	100	159	47	80	75	95	166	48	80	69	93	84	96	138	97	8	39	1,17	1,7	67	NA	7,41	286	116	4,6	4,7	2,5	1,05	1,454	1,309	1,375	0,849	0,773	0,078	2,21	3,09	6,82	1,398	1,265	0,857	0,725	0,891	1,027	1,461	1,759	3,8	2,8	3,3	32	31,8	31,8	NA	NA	1,1	29	74	M
4	Stomachca	NA	8,145833333	5	44	52	79	73	96	47	54	81	35	100	171	43	81	75	99	223	50	80	72	98	63	40	102	79	5	38	1,22	1,8	69	41,1	7,36	205	144	2,2	1,1	100	114	97	40	1	1	40	41	82	74	94	46	56	82	40	95	153	41	82	79	98	162	44	81	75	96	16	81	135	123	2	44	1,18	2,1	55	NA	7,43	312	103	4,5	4,6	1,5	1,205	0,948	1,08	0,962	0,915	0,809	0,781	1,768	6,82	5,94	1,022	0,742	1,052	0,974	1,187	1,102	1,406	1,031	8,9	6,1	7,5	15,4	15,6	15,5	1,1	34	1,1	33	79	M
5	Colonoduodenumca	32	3,107638889	4,333333333	51	42	82	75	92	50	77	76	26	100	145	41	82	77	98	225	48	81	75	NA	81	100	129	103	6	30	1,22	0,94	NA	11	7,41	477	81	3,3	0,25	150	117	106	40	0	0	43	45	81	75	94	45	65	79	39	98	142	43	81	74	96	151	38	82	75	96	94	132	152	129	NA	72	1,13	3,6	48	NA	7,42	657	111	1,7	4,79	2,2	0,898	1,263	1	1,128	0,52	0,638	1,048	3,021	3,27	4,88	0,61	0,594	0,807	0,874	0,831	0,878	0,986	1,639	8,4	10,9	9,7	23,8	19,2	21,5	1,1	34	1,2	29	62	M
6	Pancreasca	35	3,1	78	47	75	79	66	92	48	1226	77	22	100	357	91	72	62	92	139	62	79	64	93	89	66	119	68	7	1,9	1,25	1,6	66	47,6	7,36	105	136	4	0,33	200	129	134	40	0	0	37	38	82	77	92	46	62	82	37	100	173	54	79	69	91	211	69	76	70	92	57	76	97	85	8	NA	1,14	1,4	62	NA	7,4	131	120	4,5	5,2	0,23	1,014	0,876	0,98	0,967	0,786	0,722	0,111	0,659	3,98	6,82	0,855	0,572	0,932	0,494	0,942	0,526	1,313	1,517	1,7	1,4	1,6	6,1	8	7	1,1	29	1,3	35	68	M
7	Esofagusca	NA	10,07291667	12	41	77	78	67	93	26	2467	67	19	100	211	58	78	65	94	252	87	73	63	95	67	67	101	75	3	4	1,19	1,2	130	9,6	7,45	202	135	3,4	0,44	1300	121	107	40	0	1	40	55	80	73	77	37	75	79	40	96	147	45	82	77	98	169	37	82	75	91	61	153	153	144	7	NA	1,1	2,9	NA	NA	7,4	NA	112	7,7	3,8	4	1,289	1,027	1,31	1,237	0,886	1,138	0,078	2,293	3,98	5,68	1,197	0,969	0,974	0,904	0,786	0,997	1,184	1,138	3,8	1,7	2,8	6,7	6,4	6,6	1	NA	1,2	32	70	M
9	Stomachca	40	7,104166667	7	108	291	53	42	NA	40	NA	58	12	NA	188	101	71	56	NA	197	92	73	56	NA	13	11	22	48	11	0,6	1,22	1,4	57	44,3	7,31	131	141	1,9	0,49	1200	116	104	40	1	3	51	56	79	73	89	35	66	78	52	92	110	46	81	73	91	127	52	79	70	91	134	152	150	148	6	66	1,13	2,7	45	NA	7,46	325	117	1,9	5,4	2,4	0,982	1,955	0,823	1,048	0,953	1,676	0,361	2,411	2,82	6,82	1,131	0,997	1,176	1,178	0,955	1,464	0,922	1,308	5	3,6	4,3	7,9	8,6	8,3	1,3	26	1,3	26	60	M
10	Cholangiocarcinoma	33	6,100694444	9,666666667	25	121	67	63	90	22	NA	58	15	100	175	84	74	61	91	199	73	75	62	92	79	94	128	90	9	11	1,21	0,83	66	12,7	7,41	189	100	-1,1	NA	700	114	114	40	1	3	42	56	79	73	92	39	92	79	34	92	134	51	79	73	93	145	51	79	70	92	94	101	120	99	9	99	1,15	3,5	67	NA	7,43	262	116	1	3,8	2,7	0,795	0,917	0,901	0,728	0,659	0,782	0,266	2,779	3,09	5,68	0,827	0,611	0,967	0,688	1,112	1,024	1,307	1,446	1,5	3,2	2,4	29	26,3	27,6	1,1	26	1,3	34	72	M
11	Cholangiocarcinoma	35	2,201388889	6,083333333	36	37	83	75	89	31	40	83	34	100	157	34	83	74	88	174	42	81	73	89	76	100	126	58	16	31	1,22	5,2	64	53,5	7,49	305	115	3,6	8,5	200	94	109	0	0	0	38	46	81	75	90	36	54	82	35	100	152	44	81	73	89	133	39	82	75	NA	57	113	102	55	13	96	1,2	3,4	60	NA	7,4	310	109	1,3	5,45	4,9	1,417	1,309	1,397	1,352	1,39	1,324	0,331	1,146	5,02	6,5	1,432	1,269	1,098	1,006	1,5	1,393	1,468	1,897	2,8	2,4	2,6	6,8	8,5	7,7	0,9	24	1	25	76	F
12	Choledocusstricture	36	5,145833333	7,166666667	33	65	79	61	86	30	290	83	25	100	177	66	81	61	91	178	69	78	57	NA	48	60	96	74	132	0,6	1,17	4,7	64	39,5	7,48	145	110	-2,5	0,42	300	110	100	40	0	0	43	60	79	68	93	44	84	81	31	100	131	49	80	69	93	61	152	78	NA	100	65	71	79	57	96	29	1,13	3,3	65	NA	7,4	162	110	3	4,24	1	1,301	1,009	1,336	0,892	0,972	0,889	0,109	0,878	3,41	6,21	1,284	0,902	1,358	1,214	0,85	1,246	0,616	1,121	32,8	33,9	33,3	110,3	102,7	106,5	0,9	26	1,2	25	66	M
13	Pancreasca	43	5,069444444	7,166666667	49	80	74	63	89	45	402	77	21	100	161	63	77	63	92	220	69	76	59	NA	94	70	124	83	12	0,61	1,21	1,4	79	60,4	7,41	221	120	2,4	0,7	200	126	102	40	0	0	31	51	79	77	94	47	56	81	41	100	164	46	80	73	92	207	49	80	73	93	66	70	93	87	9	180	1,14	1,3	88	NA	7,4	244	103	6,4	4,41	0,57	1,052	1,29	1,085	1,364	0,755	1,168	0,171	2,713	3,09	7,93	1,418	0,743	0,911	0,67	0,989	1,111	0,791	1,934	2,9	2,5	2,7	11,1	12	11,6	1	27	1,2	35	64	M
15	Esofagusca	35	14,09722222	9,583333333	32	139	63	57	93	43	NA	63	13	100	137	81	77	59	93	169	72	77	61	94	26	42	79	63	6	0,6	1,24	1,2	77	67,6	7,39	170	114	-1,8	0,48	900	NA	119	40	0	0	44	56	79	74	96	38	76	80	40	96	205	54	79	76	97	241	76	76	74	98	85	118	104	123	8	105	1,2	6	83	11,4	7,4	351	111	5,6	NA	6,6	0,746	0,845	1,108	0,777	0,947	0,939	0,199	3,466	2,63	7,53	0,913	0,571	0,875	0,445	1,133	1,102	0,844	2,04	3,1	3	3	30,4	31,3	3,9	1	24	1,4	28	79	M
16	Stomachca	NA	5,131944444	16,33333333	42	70	80	65	91	40	780	79	22	100	152	56	80	64	93	185	60	78	63	94	41	45	80	68	7	8,9	1,16	0,85	79	26	7,45	169	117	1,9	0,28	4650	105	83	40	0	0	42	66	80	66	93	40	103	81	31	100	171	63	77	64	NA	205	66	77	63	NA	59	64	89	81	11	133	1,18	0,78	78	NA	7,4	142	104	3,7	4,39	0,33	0,977	1,175	1,119	1,015	1,05	0,817	0,147	1,316	4,07	6,82	1,666	0,843	0,529	0,444	0,805	0,873	0,903	1,301	3,6	2,6	3,1	8	9,6	8,8	1	31	1,1	30	61	M
17	Pancreasca	33	6,180555556	8,25	44	74	77	69	95	41	341	80	26	100	195	50	80	71	96	125	49	83	68	96	82	72	83	84	9	9,1	1,23	2,9	70	30,4	7,46	240	105	3,2	1,5	600	126	121	40	0	0	42	77	76	70	96	37	185	77	24	100	227	68	76	68	95	261	68	76	67	95	82	76	143	106	7	48	1,2	2,4	42	NA	NA	273	126	4	NA	1,7	1,36	1,269	1,133	1,25	1,119	1,066	0,279	1,215	3,98	4,75	1,274	0,977	1,404	1,69	1,187	1,371	0,711	1,787	9	9,4	9,2	70,4	64,1	67,2	1,1	26	1,1	28	70	F
18	Esophagogastricca	NA	NA	16,33333333	36	124	74	55	94	37	NA	75	17	100	144	90	75	56	NA	177	108	70	53	NA	46	40	75	52	9	3	1,21	1,6	76	25,8	7,35	132	120	0,9	1,7	NA	126	130	NA	NA	NA	NA	NA	NA	NA	NA	NA	NA	NA	NA	NA	NA	NA	NA	NA	NA	NA	NA	NA	NA	NA	NA	NA	NA	NA	NA	NA	NA	NA	NA	NA	NA	NA	NA	NA	NA	NA	1,007	NA	1,154	NA	0,809	NA	0,155	NA	2,63	NA	1,338	NA	0,847	NA	1,171	NA	0,762	NA	1,3	1,1	1,2	NA	NA	NA	0,9	26	NA	NA	60	M
19	Stomachca	43	2,121527778	15,66666667	45	210	52	47	90	36	NA	69	13	97	227	87	73	60	91	132	92	76	61	91	60	61	92	66	12	0,6	1,17	1,1	81	19,7	7,4	269	131	3	0,4	1000	102	93	40	1	3	57	159	61	63	90	50	NA	NA	15	NA	156	111	72	61	88	184	113	68	57	87	47	53	24	21	6	103	1,12	0,76	75	NA	7,38	221	99	2,4	7,35	0,24	1,272	0,546	1,31	0,741	0,73	0,39	0,176	0,802	2,34	5,23	1,414	0,575	0,826	0,367	0,959	0,426	0,825	0,851	5,3	5,3	5,3	13,1	11,9	12,5	1	26	1,6	43	62	M
20	Pancreasca	41	5,194444444	8,833333333	38	107	69	59	84	37	NA	67	13	100	202	92	73	57	82	287	102	70	54	83	54	25	38	24	5	3,3	1,27	1,1	68	56	7,33	212	125	-0,4	0,51	300	124	126	40	0	0	42	85	73	69	88	37	118	78	25	100	161	56	79	68	NA	223	59	78	66	NA	64	64	82	6	5	95	1,17	1,5	70	NA	7,38	309	147	6	4,1	0,66	0,875	0,973	1,153	1,152	0,763	0,881	0,114	1,236	3,27	6,5	0,87	0,713	1,257	1,078	1,096	1,121	1,003	1,532	6,8	5,9	6,4	36,4	36	36,2	1,1	30	1,1	29	68	M
21	Gastroesofagalca	NA	15,15277778	11,16666667	41	99	71	61	89	34	NA	75	17	100	193	71	75	61	89	298	96	70	59	89	67	41	79	35	17	5,5	1,22	0,82	84	24,7	7,35	224	158	0,6	1,4	450	125	114	40	0	0	47	34	83	80	88	37	49	81	48	88	212	35	83	77	92	212	39	83	76	91	143	159	154	163	4	27	1,15	1	76	NA	7,38	864	121	5,6	3	1,4	1,163	1,04	1,162	0,925	1,199	1,114	0,141	0,958	3,71	7,16	1,277	1,054	1,757	1,531	1,396	1,895	1,305	1,224	3,1	4,7	3,9	14,1	13,5	13,8	1	27	1,2	26	70	M
23	Stomachca	NA	5,909722222	10,08333333	44	114	70	54	96	39	NA	67	11	100	229	104	71	54	97	135	112	73	55	96	72	56	99	71	6	1,1	1,34	1,4	69	54,2	7,45	142	125	0,1	0,44	1500	113	124	40	0	0	41	82	75	68	96	25	131	71	31	100	182	70	76	69	98	228	61	74	67	98	98	93	114	77	8	58	1,35	2,2	74	NA	NA	216	115	5,2	NA	1,9	0,849	1,161	1,23	1,264	0,85	1,136	0,09	1,284	2,11	6,82	0,997	0,587	1,169	1,145	0,991	1,395	1,112	1,68	4,7	4,8	4,7	398	400	398	1	31	1,1	25	69	F
24	Pancreasca	33	NA	4,25	44	101	72	64	90	41	1750	77	19	100	141	69	77	65	91	190	75	76	61	91	62	64	101	76	9	17	1,19	2,2	76	10,8	7,39	159	137	0,9	4,8	50	133	116	NA	NA	NA	NA	NA	NA	NA	NA	NA	NA	NA	NA	NA	NA	NA	NA	NA	NA	NA	NA	NA	NA	NA	NA	NA	NA	NA	NA	NA	NA	NA	NA	NA	NA	NA	NA	NA	NA	NA	1,239	NA	1	NA	0,765	NA	0,219	NA	3,15	NA	0,847	NA	0,749	NA	1,29	NA	0,964	NA	4,1	6,4	5,3	NA	NA	NA	1	25	NA	NA	75	F
25	Pancreasca	NA	5,111111111	5,75	42	111	74	60	92	38	2852	80	19	100	134	83	76	60	94	183	80	74	60	93	62	54	113	70	4	3,3	1,2	1,4	49	41,3	7,4	153	126	2,6	0,55	350	112	86	40	0	0	41	69	78	71	93	42	123	79	29	100	200	56	78	71	95	229	60	78	71	94	95	98	108	95	4	71	1,12	2	39	NA	7,39	282	125	3,6	5,3	1,2	1,02	0,969	1,034	0,933	0,864	1,017	0,133	1,241	2,4	5,23	1,462	0,655	1,197	0,928	1,438	1,113	0,869	1,299	2	2	2	15,1	15,5	15,3	1	26	1,1	27	65	F
26	Stomachca	NA	4,958333333	5,666666667	38	104	69	64	92	34	NA	73	13	100	147	66	78	63	94	153	65	80	63	94	86	75	132	99	16	0,6	1,19	0,79	54	47,1	7,43	221	122	-0,4	0,32	200	113	109	40	0	0	48	71	76	64	88	18	134	76	26	100	122	50	80	71	93	130	65	77	70	92	72	73	103	107	8	54	1,14	1,1	55	NA	7,44	248	107	0,8	4,5	0,79	0,923	1,069	0,982	1,08	0,783	0,745	0,109	1,295	2,59	4,88	0,837	0,546	1,067	0,819	0,718	0,827	0,769	1,248	2	2	2	12,6	10,4	11,5	1	27	1,1	30	82	M
27	Pancreasca	36	5,145833333	5,5	52	65	79	69	92	47	228	79	28	100	121	47	81	68	92	182	59	78	68	91	69	42	71	21	13	6,7	1,16	3,1	139	8,6	7,51	171	89	4,1	2,9	700	115	104	40	1	3	59	64	77	72	94	52	99	77	31	100	167	52	79	71	94	216	62	77	71	93	72	74	76	63	11	85	1,18	2,3	119	NA	7,4	177	119	2,9	4,42	1,4	0,819	0,892	0,722	0,86	0,776	0,962	0,157	1,092	3,56	5,23	1,246	0,962	1,284	0,937	1,476	1,392	1,274	1,962	2	2	2	7,5	8,7	8,1	1,1	25	1,2	27	70	F
28	Gastroesofagalca	40	2,097222222	9	52	111	68	58	93	43	NA	63	11	100	199	83	73	59	94	150	96	76	58	97	95	76	130	88	8	2,7	1,24	1	51	11,4	7,38	238	109	0,2	0,28	400	91	92	40	0	0	44	85	78	65	89	40	769	77	22	100	132	61	78	64	89	163	75	76	63	91	50	75	71	78	6	306	1,16	0,84	43	NA	7,37	140	99	-0,4	5,1	0,35	1,294	NA	1,385	NA	1,08	NA	0,128	NA	1,98	NA	1,452	NA	0,905	NA	1,037	NA	0,897	NA	2,6	2,6	2,6	NA	NA	NA	0,9	25	1,3	29	61	F
29	Pancreasca	42	2,180555556	3,666666667	43	85	73	66	90	33	NA	71	16	100	198	78	74	62	91	219	80	74	62	91	89	69	105	91	10	7,8	1,12	1,6	79	11,1	7,47	237	109	2,6	0,79	NA	NA	110	40	0	0	51	83	73	63	82	37	145	73	24	100	223	68	76	62	82	250	72	75	62	83	54	75	73	75	8	202	1,09	1,6	87	NA	7,4	200	110	3,9	3,97	0,72	1,177	NA	1,231	NA	0,924	NA	NA	NA	NA	NA	0,782	NA	0,968	NA	1,189	NA	1,349	NA	2	2	2	NA	NA	NA	NA	NA	1	28	63	F
30	Pancreasca	35	NA	10,66666667	70	41	82	74	92	62	73	81	29	100	170	37	82	70	93	155	39	82	70	93	82	86	163	135	48	5,1	1,21	2,3	66	65,5	7,32	336	111	1,1	1,7	600	101	100	40	0	0	NA	NA	NA	NA	NA	NA	NA	NA	NA	NA	NA	NA	NA	NA	NA	NA	NA	NA	NA	NA	NA	NA	NA	NA	NA	NA	NA	NA	NA	NA	NA	NA	NA	NA	NA	NA	1,251	NA	1,42	NA	0,926	NA	0,21	NA	4,17	NA	2,3	NA	0,788	NA	0,839	NA	1,05	NA	17,13	6,81	16,97	NA	NA	NA	0,9	29	0,9	28	75	M
31	Stomachca	33	5,059027778	6,666666667	57	83	76	79	74	42	67	81	30	100	158	83	74	58	90	157	82	74	59	100	77	57	91	64	5	1,8	1,19	1,1	57	15,5	7,35	119	106	-2,2	0,26	200	96	104	40	0	0	61	101	70	60	92	70	NA	15	16	100	168	94	71	56	92	159	107	68	58	NA	59	52	78	18	6	22	1,19	1,5	55	NA	7,41	134	127	3,2	4,8	0,32	0,857	0,914	0,768	0,744	0,723	0,606	0,16	0,86	3,21	3,63	0,748	0,672	0,853	0,856	0,807	0,751	0,918	1,06	2,07	2,13	2,1	5,72	5,98	5,85	1	24	1,1	27	72	M
32	Stomachca	43	3,138888889	9,333333333	54	101	70	58	87	52	NA	66	13	100	159	91	72	57	86	199	85	74	55	88	60	46	113	73	8	0,85	1,16	0,75	77	9,6	7,43	175	129	1,7	0,41	300	118	122	40	1	3	63	147	69	54	93	53	2289	70	20	100	147	179	65	48	NA	160	187	61	48	NA	29	35	41	27	8	95	1,11	0,91	77	NA	7,41	35	133	6,6	6,69	0,79	0,849	0,691	0,842	0,771	0,827	0,662	0,06	1,12	2,05	4,5	1,056	0,376	0,73	0,459	0,937	0,757	1,4	1,253	2,01	2,05	2,03	2,59	2,66	2,62	1,1	27	1,5	32	69	M
33	Stomachca	NA	NA	8,166666667	68	78	74	67	90	58	NA	72	17	100	125	62	77	64	90	143	64	78	60	70	81	67	117	77	11	9,7	1,25	1,4	67	11,6	7,34	251	117	-2,2	0,28	350	105	84	40	0	0	NA	NA	NA	NA	NA	NA	NA	NA	NA	NA	NA	NA	NA	NA	NA	NA	NA	NA	NA	NA	NA	NA	NA	NA	NA	NA	NA	NA	NA	NA	NA	NA	NA	NA	NA	NA	1,287	NA	1,438	NA	0,958	NA	0,19	NA	2,24	NA	1,047	NA	0,892	NA	1,276	NA	1,488	NA	0,78	0,89	0,83	NA	NA	NA	NA	NA	1,1	33	72	F
34	Stomachca	39	NA	5,666666667	63	53	79	74	88	55	217	78	26	98	150	51	79	69	NA	180	50	80	68	NA	88	86	137	55	7	1,1	1,19	0,77	84	9,3	7,42	293	105	1,9	0,37	350	98	85	40	NA	NA	NA	NA	NA	NA	NA	NA	NA	NA	NA	NA	NA	NA	NA	NA	NA	NA	NA	NA	NA	NA	NA	NA	NA	NA	NA	NA	NA	NA	NA	NA	NN	NA	NA	NA	NA	NA	0,979	NA	1,036	NA	0,756	NA	0,14	NA	2,59	NA	1,772	NA	1,074	NA	0,912	NA	1,46	NA	2,49	2,63	2,56	NA	NA	NA	1,1	27	NA	NA	75	M
35	Stomachca	37	11,17361111	10,66666667	40	122	69	59	90	40	NA	67	16	100	184	80	74	58	91	183	88	73	58	92	38	46	85	93	6	6,8	1,24	1,1	68	14,6	7,37	179	135	-3	1,5	850	108	104	40	0	0	46	40	82	80	92	43	42	82	49	93	147	35	83	76	93	147	37	82	71	88	102	106	109	120	5	140	NA	1,8	65	NA	7,24	337	100	-0,9	7	2,3	1,04	1,036	0,881	0,917	0,905	1,286	0,58	2,58	2,55	5,54	1,368	1,099	0,662	0,634	0,82	1,086	1,011	1,493	3,57	3,46	3,52	5,35	5,5	5,43	1	32	1	29	57	M
36	Stomachca	35	6,222222222	6,333333333	39	59	78	67	91	39	692	76	NA	93	181	53	79	66	90	162	54	79	65	88	86	52	138	34	6	0,6	1,25	1,8	72	60,9	7,34	274	110	-2,1	0,3	400	102	99	40	0	0	53	55	79	76	87	49	79	77	39	91	150	46	81	74	93	199	54	79	72	92	87	108	145	125	6	47	1,16	4,8	65	NA	7,46	303	109	2,8	4,95	5,2	0,905	0,987	0,891	1,041	0,787	1,137	0,8	1,64	2,24	4,17	1,006	0,83	0,744	0,787	0,92	1,058	0,93	1,984	3,2	3,12	3,16	6,16	6,55	6,35	1	22	1	24	80	M
37	Stomachca	38	6,180555556	8,583333333	47	75	75	61	89	39	NA	77	18	100	177	72	75	62	93	100	54	80	63	89	95	88	129	99	6	0,88	1,25	1,2	72	16,3	7,38	194	114	-1,3	1,1	600	107	96	100	0	0	44	45	81	77	89	42	52	80	42	92	337	62	77	73	93	278	54	79	74	92	115	98	119	115	3	60	1,21	1,8	55	NA	7,4	280	104	2,7	4,55	1,9	0,842	1,016	0,911	0,841	0,748	0,935	0,34	1,57	2,47	5,64	1,248	0,753	0,915	0,722	0,895	0,907	0,919	1,151	2,93	2,69	2,81	5,35	5,37	5,36	1,1	24	1,1	26	81	M
38	Esofagusca	NA	7,104166667	8,333333333	42	165	62	62	90	45	NA	62	13	100	133	101	71	56	93	182	114	68	52	93	51	35	62	56	8	0,6	1,21	0,66	57	6,3	7,36	129	146	1,9	0,37	250	127	119	40	0	0	48	68	76	75	94	66	120	74	27	100	148	58	78	72	94	158	59	78	70	94	86	104	124	83	5	64	1,27	0,94	46	NA	7,4	210	130	5,8	4,66	1	0,932	1,091	0,883	0,969	0,737	0,841	0,08	0,52	2,1	5,54	0,827	0,507	0,638	0,612	0,876	1,257	0,964	1,946	2,05	2,04	2,04	4,42	4,52	4,47	NA	NA	1	25	70	M
39	Ampullavateri	31	6,291666667	8,5	41	48	81	71	96	39	77	82	32	100	204	51	79	70	97	219	58	78	69	96	86	98	126	75	45	3,7	1,21	3,9	51	19,3	7,45	189	121	2,8	8,8	850	107	98	40	0	0	80	44	81	77	90	73	69	77	38	96	165	46	81	77	98	165	46	81	76	97	78	129	139	143	25	137	1,08	3,8	56	NA	7,45	286	107	6,6	5,09	6,3	0,701	0,728	0,949	0,743	0,536	0,814	0,07	1,14	2,72	5,1	1,186	0,7	0,872	0,554	0,776	0,681	0,703	1,108	25,34	25,9	25,62	6,82	6,86	6,84	1,1	27	1,3	30	74	M
40	Gastrosigmoidealca	31	5,027777778	3,583333333	47	98	72	63	89	42	3118	76	20	100	185	64	77	59	88	205	66	77	58	87	29	38	31	39	7	6,6	1,08	1,21	50	23,8	7,42	196	102	-0,9	0,36	1400	101	88	40	1	3	55	49	80	73	88	46	67	79	31	97	133	42	81	72	90	146	44	81	71	NA	69	79	121	109	3	48	NA	1,7	35	NA	7,22	389	87	-6,3	5,95	0,82	0,966	0,839	0,919	1,019	0,666	0,713	0,44	1,86	3,27	4,88	1,071	0,548	0,706	0,528	0,93	0,761	1,068	1,425	2,59	2,58	2,59	4,02	4,46	4,24	1,1	24	1,1	26	75	F
41	Stomachca	37	7,076388889	10,91666667	56	74	75	72	95	50	NA	73	17	100	148	45	81	71	97	159	45	81	69	NA	63	65	106	72	13	2,1	1,23	1,3	95	53	7,34	277	118	1,5	0,34	300	113	102	40	0	0	72	49	81	79	93	61	74	76	34	98	156	45	81	77	98	154	45	81	77	98	91	115	87	120	17	132	1,2	4,4	94	NA	7,42	370	108	6,7	4,27	5,8	0,763	0,532	0,86	0,506	0,528	0,643	0,08	1,25	3,15	5,02	1,186	0,838	0,63	0,315	0,735	0,626	1,12	1,534	2,52	3,12	2,82	3,25	3,32	3,28	1,1	28	1,4	43	80	M
42	Stomachca	35	6,097222222	5,583333333	63	39	82	75	94	49	49	82	34	100	100	37	82	71	93	154	37	82	71	93	105	102	160	119	4	27	1,24	2	89	22,9	7,44	316	102	-1,1	0,58	300	99	92	40	0	0	77	47	81	77	91	62	56	79	42	97	94	115	73	39	95	173	43	81	74	91	75	88	123	96	4	102	1,2	3,5	76	NA	7,43	319	119	8,4	4,48	3,8	1,184	1,427	1,875	1,551	1,034	1,272	0,4	1,71	3,8	7,95	1,44	0,789	0,585	0,529	1,179	1,667	1,513	2,536	3,61	3,21	3,41	5,78	5,63	5,71	0,9	26	1	30	81	F
